# Supplementary material for: Energy Dependence of Measured CT Numbers on Substituted Materials Used for CT Number Calibration of Radiotherapy Treatment Planning Systems
Source: PLoS One. 2016 Jul 8;11(7):e0158828. doi: 10.1371/journal.pone.0158828 (PMC4938553; doi:10.1371/journal.pone.0158828)
Supplement: S2 Data — (ZIP) [file pone.0158828.s002.zip]

Archive with 25 entries (25 files):
- S2_Data/Description of MIRS output files.pdf
- S2_Data/S1_File.pdf
- S2_Data/S10_File.pdf
- S2_Data/S11_File.pdf
- S2_Data/S12_File.pdf
- S2_Data/S13_File.pdf
- S2_Data/S14_File.pdf
- S2_Data/S15_File.pdf
- S2_Data/S16_File.pdf
- S2_Data/S17_File.pdf
- S2_Data/S18_File.pdf
- S2_Data/S19_File.pdf
- S2_Data/S2_File.pdf
- S2_Data/S20_File.pdf
- S2_Data/S21_File.pdf
- S2_Data/S22_File.pdf
- S2_Data/S23_File.pdf
- S2_Data/S24_File.pdf
- S2_Data/S3_File.pdf
- S2_Data/S4_File.pdf
- S2_Data/S5_File.pdf
- S2_Data/S6_File.pdf
- S2_Data/S7_File.pdf
- S2_Data/S8_File.pdf
- S2_Data/S9_File.pdf
